# Supplementary material for: New Optically Active tert-Butylarylthiophosphinic Acids and Their Selenium Analogues as the Potential Synthons of Supramolecular Organometallic Complexes: Syntheses and Crystallographic Structure Determination
Source: Molecules. 2023 May 24;28(11):4298. doi: 10.3390/molecules28114298 (PMC10254544; doi:10.3390/molecules28114298)
Supplement: Supplementary file 1 [file molecules-28-04298-s001.zip]

Archive with 1 entries (1 files):
- molecules-2388832-supplementary.pdf
